# Supplementary material for: Heterologous Overexpression of Apple MdKING1 Promotes Fruit Ripening in Tomato
Source: Plants (Basel). 2023 Aug 2;12(15):2848. doi: 10.3390/plants12152848 (PMC10421076; doi:10.3390/plants12152848)
Supplement: Supplementary file 1 [file plants-12-02848-s001.zip]

Archive with 1 entries (1 files):
- plants-2530406-supplementary.pdf
